# Supplementary material for: Inhibition of Lipid Accumulation and Oxidation in Hepatocytes by Bioactive Bean Extracts
Source: Antioxidants (Basel). 2024 Apr 25;13(5):513. doi: 10.3390/antiox13050513 (PMC11118026; doi:10.3390/antiox13050513)
Supplement: Supplementary file 1 [file antioxidants-13-00513-s001.zip]

Archive with 1 entries (1 files):
- antioxidants-2928549-supplementary.pdf
